# Supplementary material for: Nitrogen starvation reveals the mitotic potential of mutants in the S/MAPK pathways
Source: Nat Commun. 2020 Apr 24;11:1973. doi: 10.1038/s41467-020-15880-y (PMC7181643; doi:10.1038/s41467-020-15880-y)
Supplement: Supplementary file 4 — Source Data [file 41467_2020_15880_MOESM4_ESM.zip]

Archive with 5 entries (4 files):
- Source Data file/
- Source Data file/.DS_Store
- __MACOSX/Source Data file/._.DS_Store
- Source Data file/Source Data.xlsx
- __MACOSX/Source Data file/._Source Data.xlsx
