# Supplementary material for: Nitrogen starvation reveals the mitotic potential of mutants in the S/MAPK pathways
Source: Nat Commun. 2020 Apr 24;11:1973. doi: 10.1038/s41467-020-15880-y (PMC7181643; doi:10.1038/s41467-020-15880-y)
Supplement: Supplementary file 4 — Source Data [file 41467_2020_15880_MOESM4_ESM.zip › Source Data file/Source Data.xlsx]

## Sheet: Figure 1a
days in G0	1	2	3	4	5	6	7	8	9	10	11	12	13	14	15	16	17	PB1623			972 h-
1	100	100	100	100	100	100	100	100	100	100	100	100	100	100	100	100	100	100			100
8	95.9					99.04	100	100	100	86.38	100	100	100	79.54	86.8	94.4	79.71	100			83
15	80.2	81.9	78.9	72.9	88.4	91.71	91	75.34	89.69	63.92	60.11	69.09	80.99	71.48	72.6	87.5	68.45	48			45
22	58	56	64	12	24	46.84	52	40.15	48.45	36.89	34.04	34.75	43.26	32.04	52.5	44.7	39.06	32	35	34	32	31	27
29		3	8				6.7	7.99	10.13	5.95	7.28	7.49	6.06				5.04	7.6			6.4
32	2.7					0.47								2.66	2.4	0.4
36		2.5	2.9	5.5	5.5				3.04	2.35	1.58	2.94	3.64
43	1.7	2.7	3.2	3.1	2.9			2.2	3.08	2.11	2.21	2.2	3.36	2.51	1.5			1.2			1.4
51	1.9	2.5	2.4	2.4	1.6	0.23		1.24	2.12	0.39	0.69	0.67		3.39	1.8	0.2		1.1			0.56
61	1	0.9	0.9	1.3	1.1	0.4	0.94						4.03	1.37	0.9	0.4	0.71	1.01	0.81	0.85	1.08	0.87	0.91
64						0.47		0.53	0.88	0.74	0.49	0.61				0.4
73	0.6					0.78									0.5	0.7		0.81	0.65	0.64	0.55	0.62	0.61
79	0.4	1.1	0.7	1.3	0.7	0.5	0.36								0.4	0.5	0.27	0.36	0.25	0.35	0.3	0.46	0.38
90	0.3	0.6	1.2	1.2	0.7	0.13	0.18								0.3	0.1	0.14	0.16	0.12	0.06	0.31	0.27	0.3

## Sheet: Figure 4b
WT	0	4	8	24	∆sty1	0	4	8	24	sty1-G197T	0	4	8	24	sty1-C74G	0	4	8	24
	14.4258	6.04292	4.54516	3.863		17.6739	9.8135	9.35385	13		15.8392	9.93656	3.94393	5.381		17.228	14.176	9.437	9.283
	10.2969	4.86165	3.98226	3.694		14.9694	14.4258	12.4815	18		13.7795	9.61649	4.96063	5.679		12.173	9.909	5.688	6.642
	11.957	4.21933	3.85827	3.786		12.8674	10.9156	13.1477	12		17.8858	5.85914	6.65995	4.285		12.693	10.753	7.891	8.696
	7.50902	5.08164	3.21391	3.474		16.0903	13.8235	14.6328	11		12.8391	10.9933	5.40607	5.656		15.109	8.157	9.326	8.647
	10.4259	5.30968	4.19043	3.611		11.7519	13.1754	13.7972	6.5		11.509	7.39487	5.45641	4.947		10.058	8.958	5.375	6.054
	13.4515	4.49812	4.30486	3.931		19.176	12.658	12.8201	6.5		14.2222	6.42782	4.63123	4.158		17.006	11.856	5.557	9.713
	12.2605	4.38873	3.82664	3.292		15.3541	13.3108	12.3199	10.5		17.4037	9.84132	5.32111	3.999		18.53	10.704	4.771	7.311
	9.87214	4.86165	3.70564	3.467		20.0041	11.9264	12.2581	10.5		13.3313	10.2585	5.62097	4.926		19.587	10.874	8.301	6.171
	8.41341	3.85039	3.04898	3.124		12.0808	15.5312	12.8201	10.2		16.3451	4.99116	7.11002	6.419		10.889	11.462	5.021	8.625
	12.5519	3.48598	3.52928	3.794		20.8839	12.3272	14.2222	10.1		15.205	8.51035	6.33738	4.366		13.482	7.432	6.279	6.822
	10.1513	5.41169	3.95163	3.551		13.9112	13.9635	12.9896	10		18.4872	7.24966	8.93526	5.259		19.05	10.165	13.252	6.444
	12.8107	5.67476	3.3527	3.194		18.5921	10.6336	12.2009	10		17.1523	5.69079	5.47309	4.247		11.693	9.59	11.356	8.138
	14.4447	6.29892	3.13738	3.106		20.2817	12.0884	8.93526	10		17.1487	6.10295	4.73503	4.56		15.131	11.588	7.901	7.908
	9.41859	4.88037	4.44376	3.846		12.9028	9.77628	14.4258	9.5		18.1019	7.98357	7.39898	4.836		14.698	10.39	8.544	6.325
	8.1939	4.30486	3.42443	4.062		11.371	8.41341	8.38085	9.5		14.9877	5.29249	6.08799	3.721		11.778	11.301	7.307	6.616
	7.64534	4.19043	2.51377	4.079		14.476	12.029	11.957	9		12.658	5.26948	4.19767	4.992		13.234	10.93	10.291	6.009
	8.90801	4.04283	3.30709	3.572		12.169	13.755	10.871	8.5		14.9958	4.93607	6.47022	4.472		10.797	7.017	9.19	6.112
	9.71393	3.66442	3.11795	3.692		13.242	10.334	14.798	7.5		13.3131	4.36095	9.85983	4.118		21.585	7.766	6.004	7.556
	9.58802	4.21933	4.01266	4.32		12.305	17.522	13.6977	7.5		14.3095	6.16239	5.67476	7.53		12.008	10.047	4.577	6.921
	12.9052	5.85914	3.69744	3.137		6.975	12.533	8.2272	7		15.9842	7.04995	5.96703	5.583		13.679	9.911	7.036	5.694
	16.47	3.70564	4.403	3.572		11.506	11.56	11.0704	7		16.4433	7.18652	4.36095	6.697		15.152	13.174	7.612	9.06
	7.962	4.24087	5.031	3.474		10.218	15.684	9.22961	6		10.3645	9.02659	5.9159	7.034		18.537	11.897	7.236	6.247
	5.424	6.465	4.932	4.142		9.937	12.16	9.85058	6		8.84985	5.84356	4.30486	5.353		13.208	7.099	10.248	5.352
	12.53	5.72	7.077	3.593		9.183	14.24	8.93526	7.452		9.97318	5.9364	4.25518	5.908		12.444	13.158	8.44	7.412
	9.477	6.503	4.246	3.481		6.509	14.621	13.265	9.546		14.8921	4.54516	3.98226	7.223		12.622	14.513	6.681	7.067
	9.417	6.465	3.487	3.417		11.819	13.043	9.27885	12.134		9.92126	8.02532	5.92616	5.409		20.027	11.071	6.911	4.909
	6.542	5.72	4.235	3.634		16.47	13.389	16.4876	6.537		12.8272	8.2272	7.27893	4.947		10.671	13.411	5.605	7.47
	8.395	6.503	4.581	4.676		7.962	15.537	10.7134	5.968		10.3645	4.44376	8.1939	4.44		15.382	10.888	10.695	7.087
	11.371	6.465	3.514	4.349		5.424	8.227	12.813	13.426		10.6022	5.81751	4.63123	6.161		16.69	14.197	5.676	6.045
	14.476	5.463	3.162	3.692		12.53	13.72	9.41	6.854		11.772	5.92616	7.49687	6.567		13.291	8.687	5.906	7.458
	12.169	6.162	4.076	3.439		9.477	8.766	11.281	10.333		12.876	6.16239	4.40945	5.44		16.303	12.72	4.874	6.13
	13.242	5.956	4.747	3.084		9.417	13.356	13.466	6.993		16.003	9.076	8.84985	7.507		15.613	13.032	7.401	7.354
	12.305	5.078	5.06	2.995		6.542	12.762	9.672	8.27		17.301	7.307	5.81751	5.816		13.072	11.301	9.836	6.607
	6.975	6.712	4.747	2.773		8.395	9.044	17.598	10.088		12.672	8.129	9.554	4.836		19.234	9.523	6.211	7.718
	11.506	6.748	4.384	3.114		11.371	14.412	11.49	10.17		14.406	8.469	4.276	8.039		24.18	8.835	9.615	6.171
	10.218	8.807	3.773	4.186		14.476	17.251	9.455	13.365		10.401	9.78	7.732	5.963		14.657	11.53	11.069	8.1
	9.937	5.935	5.449	3.754		12.169	13.451	12.51	9.034		14.021	9.276	4.756	6.307		15.325	6.792	7.304	5.839
	9.183	6.184	6.042	5.207		13.242	11.224	8.48	10.009		17.593	9.911	7.304	5.974		14.863	8.728	4.568	9.631
	6.509	6.41	6.13	4.44		12.305	10.45	7.747	9.533		13.876	8.462	8.422	8.341		13.214	13.337	10.057	7.018
	11.819	7.166	4.373	4.045		6.975	8.889	7.559	8.381		12.277	10.117	10.154	4.851		15.742	16.314	5.848	7.882
	16.47	5.984	6.231	5.662		11.506	12.257	11.414	6.958		15.951	9.068	5.684	4.847		16.001	9.152	11.6	6.6
	7.962	6.682	5.269	4.346		10.218	14.793	9.919	6.559		13.439	7.119	6.047	5.855		19.248	10.143	8.935	7.738
	5.424	6.911	4.679	4.026		9.937	10.614	13.319	9.122		17.239	8.552	8.123	6.28		19.765	8.416	9.208	6.578
	12.53	6.047	5.659	3.928		9.183	13.628	12.641	8.956		13.32	7.415	5.39	8.627		18.797	13.569	12.403	5.795
	9.477	5.311	3.989	4.216		6.509	11.949	12.581	7.871		13.851	9.461	6.136	5.109		13.072	13.144	9.44	9.162
	9.417	5.473	5.706	4.787		11.819	15.368	8.692	10.783		10.187	12.131	6.334	5.1		17.084	12.944	5.352	8.352
	6.542	5.666	4.5	4.231		21.645	13.317	10.858	6.384		9.301	7.099	9.64	4.588		21.787	7.882	11.223	6.773
	8.395	7.374	4.581	4.231		17.582	12.757	12.673	8.766		10.401	12.669	5.735	5.523		10.759	11.315	5.222	7.115
	11.371	5.556	4.444	4.231		18.179	14.354	11.949	8.655		13.238	9.243	9.208	6.003		13.224	9.778	3.682	5.89
	14.476	3.489	4.727	4.177		15.31	11.395	10.34	10.196		15.464	10.047	8.15	5.946		13.708	8.138	8.556	7.008
	12.169	4.123	5.39	4.014		17.268	13.627	10.523	9.664		17.804	8.463	5.407	7.111		21.559	12.573	6.174	5.658
	13.242	5.497	6.302	3.975		18.641	14.16	8.498	12.897		15.121	9.22	5.138	4.771		12.23	13.986	6.333	7.631
	12.305	5.241	5.179	4.165		20.331	9.491	13.111	9.523		11.908	11.262	4.269	6.727		10.909	12.942	6.12	7.45
	6.975	8.25	5.517	4.322		13.282	14.753	11.889	6.778		9.306	11.132	4.403	6.147		17.539	11.325	9.707	5.427
	11.506	4.975	5.208	4.254		18.962	13.659	14.342	8.923		10.09	9.429	5.385	7.684		21.227	10.401	10.718	6.911
	10.218	5.696	4.494	4.4		20.681	13.415	12.027	11.853		14.711	7.491	4.969	4.809		18.682	11.188	6.465	11.44
	9.937	5.156	6.151	4.222		11.82	11.836	10.736	6.854		14.004	7.304	4.885	5.474		18.223	14.621	7	6.916
	9.183	3.801	6.843	4.436		16.321	8.304	13.814	12.123		11.846	9.804	4.965	9.027		18.675	14.036	9.208	6.05
	6.509	4.055	4.524	4.276		15.342	7.23	10.261	10.386		13.513	6.519	3.298	8.823		16.92	11.027	8.797	6.821
	11.819	4.714	4.224	3.902		24.469	14.571	12.095	6.659		16.25	6.147	4.934	8.322		17.448	11.931	6.327	7.354

## Sheet: Figure 4c, d, e, f
	wt			sty1∆			sty1-G197T			sty1-C74G			win1∆			win1-1089-G			win1 393 +13bp
	Temperature
	Growth
32 °C	100	100	100	100	100	100	100	100	100	100	100	100	100	100	100	100	100	100	100	100	100
42 °C	100	100	90.5	36.6	32.2	34.5	63.3	61.8	60.6	69.2	55.9	56.3	100	65.6	80.5	72.1	48.2	81.3	80.8	71	85.5
44 °C	74.1	81.1	73.4	0	0.1	0.5	0	2.3	4.3	2.9	0.2	2.1	5.3	4.8	9.5	1.9	1.5	6.4	3.3	1.7	17.7
	G0
32 °C	100	100	100	100		100	100	100	100	100	100	100	100	100	100	100	100	100	100	100	100
42 °C	84.3	84.2	90.8	2.5		2.7	26.68	82.8	100	42.76	100	100	100	100	100	86.46	100	100	100	100	100
44 °C	92.33	84.2	82.2	0.6		14.6	0.15	1.3	3.1	0.66	6.3	0	10.25	6	17.6	8	4.3	6	13.36	2.8	3.8
	H2O2
	Growth
0 hrs	100	100	100	100	100	100	100	100	100	100	100	100	100	100	100	100	100	100	100	100	100
2 hrs	67.3	75.4	58.5	6.31	8	12.6	5.33	37.2	34.8	11.9	14.6	8	41.49	41.8	44.4	53.08	54.9	55.6	24.37	61.5	69.3
4 hrs	74.82	70.9	74.4	1.52	1.6	1.6	3.63	3.6	4.7	5.44	2.4	2.1	38.61	30.1	29.5	21.62	59.1	54.5	21.68	56	61.7
	G0
0 mM	100	100	100	100		100	100	100	100	100	100	100	100	100	100	100	100	100	100	100	100
2 mM	88.9	78.5	96.9	6.52		27.9	52.91	64.1	45.5	47.17	30.9	25.4	84.9	100	100	73.49	90.8	100	75.69	79.2	78.8
4 mM	89.7	71.9	100	3.62		6.1	0.31	1.4	0.3	0.94	0.3	0.5	9.97	11.5	7	27.3	17.9	11.7	23.48	12	12.8

## Sheet: Figure 5a
Days in quiescence	wild-type 1	wild-type 2	win1 1	win1 2
1	6200000	4300000	3700000	4300000
8	5300000	4200000	530000	120000
15	4200000	3500000	410000	530000
21	1900000	2500000	630000	760000
32	160000	120000	110000	75000
41	150000	82000	82000	30000
50	230000	100000	97000	18000
61	100000	52000	110000	7600
68	94000	37000	240000	25000
76	130000		230000
83	160000	19000	160000	43000
91	100000	15000	72000	30000
Days in quiescence	wild-type 1	wild-type 2	mkh1 1	mkh1 2
1	6200000	4300000	5700000	3800000
8	5300000	4200000	5700000	4300000
15	4200000	3500000	4800000	4200000
21	1900000	2500000	3900000	3100000
32	160000	120000	360000	420000
41	150000	82000	170000	240000
50	230000	100000	120000	100000
61	100000	52000	160000	46000
68	94000	37000	130000	37000
76	130000		71000
83	160000	19000	83000	27000
91	100000	15000	66000	17000
Days in quiescence	wild-type 1	sty1-C197T
2	4800000	2300000
8	5400000	330000
15	3800000	110000
22	2000000	150000
30	290000	130000
36	160000	120000
43	140000	70000
61	230000	140000
71	96000	260000
80	110000	83000
91	98000	35000
Days in quiescence	wild-type 1	sty1 1 C74G
2	4800000	930000
8	5400000	280000
15	3800000	65000
22	2000000	30000
36	160000	220000
43	140000	310000
52	230000	250000
64	120000	210000
71	96000	180000
80	82000	36000
Days in quiescence	wild-type 1	wild-type 2	sgf73 1	sgf73 2
1	4300000	6200000	3900000	6100000
8	4200000	5300000	5700000	6200000
15	3500000	4200000	4300000	4700000
21	2500000	1900000	2600000	3200000
32	120000	160000	470000	360000
40	82000	150000	230000	130000
50	100000	230000	58000	230000
61	52000	100000	60000	210000
70	37000	94000	69000	150000
81	19000	160000	44000	180000
91	15000	100000	30000	160000

## Sheet: Figure 5b
Days in quiescence	wild-type 1	wild-type 2	wild-type kanamycin 1	wild-type kanamycin 2
1	4300000	5900000	3900	6000
8	3600000	5000000	4400	5400
15	3000000	3800000	3000	3200
21	2200000	2200000	2400	1800
32	120000	200000	180	190
40	66000	150000	180	180
50	83000	230000	190	450
61	47000	150000	57	70
70	32000	150000	18	48
81	20000	110000	6.7	78
91	12000	140000	10	73
Days in quiescence	total	sty1-G197T
2	5300000	4000
8	5400000	2100
15	3300000	170
22	2100000	13
36	340000	17
43	230000	75
52	150000	2700
64	490000	270000
71	210000	160000
80	83000	75000
91	120000	130000
Days in quiescence	total	sty1-C74G
8	6000000	1200
15	3300000	170
22	2100000	15
36	230000	200
43	150000	11000
52	460000	450000
64	390000	350000
71	210000	150000
80	60000	56000
91	80000	35000
Days in quiescence	total 1	total 2	mkh1 1	mkh1 2
1	4200000	5700000	5900	4100
8	3800000	5400000	6300	4400
15	2700000	3700000	5600	4300
21	2100000	1800000	5100	3500
32	160000	210000	930	750
40	99000	160000	1500	10000
50	150000	190000	9000	110000
61	58000	86000	1500	19000
70	39000	100000	170	5900
81	44000	130000	22	1500
91	34000	100000	5	770
Days in quiescence	total 1	total 2	sgf73 1	sgf73 2
1	4600000	5300000	3400	5500
8	4000000	5700000	5400	6600
15	3100000	3900000	3700	4500
21	2200000	2000000	2200	2900
32	120000	250000		370
40	79000	180000	1500	16000
50	94000	230000	24000	31000
61	51000	160000	10000	15000
70	40000	130000	2700	14000
81	19000	130000	380	8000
91	8200	100000	900	7300
Days in quiescence	total 1	total 2	win1 1	win1 2
1	4200000	6000000	4000	5100
8	3600000	5300000	910	7500
15	1400000	3800000	1100	500
21	400000	2000000	1100	80
32	85000	170000	180	25
40	110000	160000	10000	940
50	98000	320000	97000	280000
61	44000	190000	52000	140000
70	33000	160000	42000	130000
81	13000	190000	27000	120000
91	15000	130000	22000	78000
